# Supplementary material for: Expression of Concern: Vitamin E TPGS based transferosomes augmented TAT as a promising delivery system for improved transdermal delivery of raloxifene
Source: PLoS One. 2023 Aug 30;18(8):e0291080. doi: 10.1371/journal.pone.0291080 (PMC10468055; doi:10.1371/journal.pone.0291080)
Supplement: S1 File — (ZIP) [file pone.0291080.s001.zip]

Archive with 11 entries (10 files):
- Figure 2/Figure 2A.tif
- Figure 2/Figure 2B.tif
- Figure 2/FIigure 2 all images/
- Figure 2/FIigure 2 all images/200000.0V10000X17394.tif
- Figure 2/FIigure 2 all images/200000.0V12000X17393.tif
- Figure 2/FIigure 2 all images/200000.0V15000X17388.tif
- Figure 2/FIigure 2 all images/200000.0V15000X17388`.tif
- Figure 2/FIigure 2 all images/200000.0V20000X17389.tif
- Figure 2/FIigure 2 all images/200000.0V20000X17389`.tif
- Figure 2/FIigure 2 all images/200000.0V25000X17399.tif
- Figure 2/FIigure 2 all images/200000.0V25000X17399`.tif
