# Supplementary material for: Expression of Concern: Vitamin E TPGS based transferosomes augmented TAT as a promising delivery system for improved transdermal delivery of raloxifene
Source: PLoS One. 2023 Aug 30;18(8):e0291080. doi: 10.1371/journal.pone.0291080 (PMC10468055; doi:10.1371/journal.pone.0291080)
Supplement: S2 File — (ZIP) [file pone.0291080.s002.zip]

Archive with 3 entries (3 files):
- Figure 4/Figure 4 Diffussion RLX F.pzfx
- Figure 4/Figure 4 RAW DATA.xlsx
- Figure 4/Figure 4.tif
