# Supplementary material for: Expression of Concern: Vitamin E TPGS based transferosomes augmented TAT as a promising delivery system for improved transdermal delivery of raloxifene
Source: PLoS One. 2023 Aug 30;18(8):e0291080. doi: 10.1371/journal.pone.0291080 (PMC10468055; doi:10.1371/journal.pone.0291080)
Supplement: S2 File — (ZIP) [file pone.0291080.s002.zip › Figure 4/Figure 4 RAW DATA.xlsx]

## Sheet: ورقة1
		Time (h)	RLX loaded TPGS-transferosomes- TAT film			raw RLX film			RLX loaded TPGS-transferosomes film
		0	0	0	0	0	0	0	0	0	0
		0.5	14.65	19.45	21.43	3.22	2.54	5.54	11.15	13.45	17.43
		1	27.34	31.32	33.22	9.33	10.43	11.3	23.34	26.32	28.29
		2	41.34	45.23	47.23	14.43	16.43	17.5	29.14	31.81	39.03
		4	57.45	59.33	62.44	19.1	22.54	24.3	39.45	42.33	49.44
		6	79.43	76.4	71	27	30.54	29.3	49.43	51.4	57
		8	87.34	84.33	79	32	33.434	34.3	52.34	59.33	63
		10	96.43	91.2	88.3	36.43	39.434	38.3	59.43	68.2	69.3
		12	100	97	101	46.54	50.32	52.32	67.43	74.4	78.21
