# Supplementary material for: Expression of Concern: Vitamin E TPGS based transferosomes augmented TAT as a promising delivery system for improved transdermal delivery of raloxifene
Source: PLoS One. 2023 Aug 30;18(8):e0291080. doi: 10.1371/journal.pone.0291080 (PMC10468055; doi:10.1371/journal.pone.0291080)
Supplement: S3 File — (ZIP) [file pone.0291080.s003.zip]

Archive with 14 entries (12 files):
- FIGURE 5 & Raw data/Figure 5 ALL Images from instrument/
- FIGURE 5 & Raw data/Figure 5 ALL Images from instrument/ALL RAW RH film 1h.pptx
- FIGURE 5 & Raw data/Figure 5 ALL Images from instrument/ALL RAW RH film 4h.pptx
- FIGURE 5 & Raw data/Figure 5 ALL Images from instrument/ALL Rh-TPGS Transferosomes 1h.pptx
- FIGURE 5 & Raw data/Figure 5 ALL Images from instrument/ALL Rh-TPGS Transferosomes 4h.pptx
- FIGURE 5 & Raw data/Figure 5 ALL Images from instrument/All Rh-TPGS Transferosomes TAT 1h.pptx
- FIGURE 5 & Raw data/Figure 5 ALL Images from instrument/ALL Rh-TPGS Transferosomes TAT 4h.pptx
- FIGURE 5 & Raw data/Individual Figure 5 images/
- FIGURE 5 & Raw data/Individual Figure 5 images/RAW RH film 1h.jpg
- FIGURE 5 & Raw data/Individual Figure 5 images/RAW RH film 4h.jpg
- FIGURE 5 & Raw data/Individual Figure 5 images/Rh-TPGS Transferosomes 1h.jpg
- FIGURE 5 & Raw data/Individual Figure 5 images/Rh-TPGS Transferosomes 4h.jpg
- FIGURE 5 & Raw data/Individual Figure 5 images/Rh-TPGS Transferosomes TAT 1h.jpg
- FIGURE 5 & Raw data/Individual Figure 5 images/Rh-TPGS Transferosomes TAT 4h.jpg
