# Supplementary material for: Expression of Concern: Vitamin E TPGS based transferosomes augmented TAT as a promising delivery system for improved transdermal delivery of raloxifene
Source: PLoS One. 2023 Aug 30;18(8):e0291080. doi: 10.1371/journal.pone.0291080 (PMC10468055; doi:10.1371/journal.pone.0291080)
Supplement: S4 File — (ZIP) [file pone.0291080.s004.zip]

Archive with 2 entries (2 files):
- Figure 6/Figure 6 IC50 RLX.jpg
- Figure 6/Figure 6 Raw data.xls
