# Supplementary material for: Expression of Concern: Vitamin E TPGS based transferosomes augmented TAT as a promising delivery system for improved transdermal delivery of raloxifene
Source: PLoS One. 2023 Aug 30;18(8):e0291080. doi: 10.1371/journal.pone.0291080 (PMC10468055; doi:10.1371/journal.pone.0291080)
Supplement: S4 File — (ZIP) [file pone.0291080.s004.zip › Figure 6/Figure 6 Raw data.xls]

## Sheet: MCF-7
	Human Brest cancer cells (MCF-7)
	Sample 1
					Mean	SD for OD	Viability%	SD for viability	IC50% ( µg/ml)	IC50% ( µg/ml)	IC50% ( µg/ml)	Mean	SD for IC50%
	0	2.298	2.299	2.299	2.29867	0.00057735	100	0.0251167	2.718	3.157	2.437	2.77067	0.362878
	0.01	2.21	2.16	2.191	2.187	0.0252389	95.1421	1.09798
	0.1	2.166	2.126	2.105	2.13233	0.0309892	92.7639	1.34814
	1	1.266	1.678	1.89	1.61133	0.317297	70.0986	13.8035
	10	0.502	0.492	0.409	0.467667	0.0510523	20.3451	2.22095
	100	0.189	0.192	0.178	0.186333	0.00737111	8.10615	0.320669
	Sample 2
	0	2.298	2.299	2.299	2.29867	0.00057735	100	0.0251167	1.792	2.12	2.048	1.98667	0.172387
	0.01	2.203	2.217	2.228	2.216	0.01253	96.4037	0.545097
	0.1	2.159	2.18	2.213	2.184	0.0272213	95.0116	1.18422
	1	1.853	1.734	1.263	1.61667	0.31201	70.3306	13.5735
	10	0.107	0.171	0.194	0.157333	0.0450814	6.84455	1.9612
	100	0.109	0.04	0.041	0.0633333	0.0395517	2.75522	1.72063
	Sample 10
	0	2.298	2.299	2.299	2.29867	0.00057735	100	0.0251167	628300000	119300000	5549000000	2.09887e+09	2.99872e+09
	0.01	2.283	2.271	2.295	2.283	0.012	99.3184	0.522042
	0.1	2.262	2.255	2.298	2.27167	0.0230723	98.8254	1.00373
	1	2.242	2.262	2.244	2.24933	0.0110151	97.8538	0.479197
	10	2.199	2.246	2.22	2.22167	0.0235443	96.6502	1.02426
	100	2.166	2.191	2.219	2.192	0.0265141	95.3596	1.15346
